# Supplementary material for: Stimulation of insulin secretion induced by low 4-cresol dose involves the RPS6KA3 signalling pathway
Source: PLoS One. 2024 Oct 24;19(10):e0310370. doi: 10.1371/journal.pone.0310370 (PMC11500888; doi:10.1371/journal.pone.0310370)
Supplement: S1 Table — The effects were tested at at concentration of 10μM of 4-cresol. The known GPCRs were tested in both agonist and antagonist assay modes, whereas the orphan GPCRs were tested antagonist assay moce. The measured effects (%) correpond to the percentage of remaining activity for the agonist assay and the percentage of inhibition for the antagonist assay. (XLSX) [file pone.0310370.s001.xlsx]

## Sheet: Feuil1
S1 Table: Summary of agonist and antagonist activities for 4-cresol tested in the gpcrMAX and orphanMax panels of known and orphan G protein-coupled receptors (GPCRs), respectively. The effects were tested at at concentration of 10μM of 4-cresol. The known GPCRs were tested in both agonist and antagonist assay modes, whereas the orphan GPCRs were tested antagonist assay moce. The measured effects…
Panel	GPCR ID	Assay Mode	Mean RLU	Effect (%)
gpcrMAX	PRLHR	Antagonist	38240	-0.274852
gpcrMAX	SSTR5	Antagonist	176280	-0.252887
gpcrMAX	PTGFR	Antagonist	8100	-0.175665
gpcrMAX	NPFFR1	Antagonist	29120	-0.174687
gpcrMAX	CCR10	Antagonist	28480	-0.167629
gpcrMAX	ADRA2C	Antagonist	35260	-0.16502
gpcrMAX	PTGIR	Antagonist	53300	-0.161278
gpcrMAX	CNR2	Antagonist	101420	-0.158175
gpcrMAX	ADRA2A	Antagonist	49240	-0.156159
gpcrMAX	MCHR1	Antagonist	29680	-0.151843
gpcrMAX	C5L2	Antagonist	138300	-0.145866
gpcrMAX	PTAFR	Antagonist	362700	-0.142821
gpcrMAX	AVPR1B	Antagonist	21500	-0.141517
gpcrMAX	CCR1	Antagonist	186000	-0.133703
gpcrMAX	CALCR-RAMP2	Antagonist	41380	-0.124571
Orphan MAX	GPR52	Agonist	11280	-0.117544
gpcrMAX	HRH4	Antagonist	293240	-0.111592
gpcrMAX	F2RL1	Agonist	269480	-0.107576
gpcrMAX	HCRTR2	Antagonist	316380	-0.106748
gpcrMAX	OXTR	Antagonist	138340	-0.102237
gpcrMAX	OPRD1	Antagonist	79040	-0.101219
Orphan MAX	GPR20	Agonist	3120	-0.0956522
gpcrMAX	EDG5	Antagonist	334800	-0.0956124
gpcrMAX	DRD3	Antagonist	161480	-0.0897279
Orphan MAX	BAI1	Agonist	28880	-0.0883838
gpcrMAX	CCR4	Antagonist	331980	-0.086653
gpcrMAX	CCR3	Antagonist	95420	-0.0866166
gpcrMAX	MRGPRX2	Antagonist	204860	-0.0842744
gpcrMAX	NPSR1b	Antagonist	34140	-0.0838904
gpcrMAX	CHRM1	Antagonist	570960	-0.0800735
gpcrMAX	NMU1R	Antagonist	185320	-0.0786051
gpcrMAX	P2RY12	Antagonist	130220	-0.0785781
gpcrMAX	PPYR1	Antagonist	113960	-0.0777741
gpcrMAX	NPBWR1	Antagonist	19560	-0.076555
gpcrMAX	GPR109B	Antagonist	324000	-0.0763893
Orphan MAX	LGR4	Agonist	2260	-0.0747185
Orphan MAX	BAI2	Agonist	13440	-0.0735826
Orphan MAX	GPR88	Agonist	9880	-0.0727358
gpcrMAX	EDG3	Antagonist	478540	-0.0724668
gpcrMAX	HRH2	Agonist	26120	-0.0722499
Orphan MAX	GPR171	Agonist	24560	-0.07128
gpcrMAX	MLNR	Antagonist	159020	-0.0678764
gpcrMAX	CXCR6	Antagonist	124460	-0.066849
gpcrMAX	P2RY6	Antagonist	156620	-0.066716
gpcrMAX	NPBWR2	Antagonist	22060	-0.0664904
gpcrMAX	UTR2	Agonist	11060	-0.0657618
gpcrMAX	GHSR	Antagonist	175240	-0.0649435
gpcrMAX	PTGER4	Antagonist	60620	-0.0640732
gpcrMAX	TRHR	Antagonist	14080	-0.0637523
Orphan MAX	GPR75	Agonist	7840	-0.0610778
gpcrMAX	CNR2	Agonist	53460	-0.0584894
gpcrMAX	DRD2L	Antagonist	82020	-0.0583628
gpcrMAX	P2RY1	Antagonist	84020	-0.0581574
gpcrMAX	ADORA3	Antagonist	49960	-0.0580324
gpcrMAX	EDNRB	Antagonist	60780	-0.0576453
gpcrMAX	EDNRA	Antagonist	26280	-0.0555238
gpcrMAX	F2RL3	Agonist	103440	-0.0554791
gpcrMAX	GALR2	Agonist	170020	-0.0550903
gpcrMAX	NTSR1	Antagonist	212480	-0.0548675
gpcrMAX	TACR3	Antagonist	329000	-0.0529829
gpcrMAX	CCR2	Antagonist	171420	-0.0487528
gpcrMAX	CALCR-RAMP3	Antagonist	8840	-0.0486449
gpcrMAX	OPRK1	Antagonist	22320	-0.0478109
gpcrMAX	CXCR4	Agonist	10640	-0.0458644
gpcrMAX	NPFFR1	Agonist	11900	-0.0442338
gpcrMAX	RXFP3	Agonist	8760	-0.0429817
Orphan MAX	GPR23	Agonist	342880	-0.0426558
gpcrMAX	CCR6	Antagonist	332680	-0.0421273
gpcrMAX	NMBR	Antagonist	109080	-0.0405148
gpcrMAX	NPY1R	Antagonist	94400	-0.0404595
gpcrMAX	HTR1E	Agonist	5820	-0.0391166
gpcrMAX	SSTR2	Antagonist	106860	-0.0385705
Orphan MAX	GPR151	Agonist	25100	-0.0367457
gpcrMAX	DRD1	Antagonist	97020	-0.0367437
gpcrMAX	AGTRL1	Antagonist	309280	-0.0362955
gpcrMAX	BRS3	Agonist	102340	-0.0355445
Orphan MAX	GPR97	Agonist	122080	-0.0355125
gpcrMAX	HTR2C	Agonist	126440	-0.035063
gpcrMAX	HRH3	Antagonist	55420	-0.034371
Orphan MAX	GPR30	Agonist	60620	-0.034252
gpcrMAX	GIPR	Agonist	2360	-0.0333973
gpcrMAX	EDG1	Antagonist	54180	-0.0324832
gpcrMAX	PROKR1	Antagonist	110480	-0.0321054
gpcrMAX	CHRM5	Antagonist	571940	-0.0311697
Orphan MAX	GPR182	Agonist	243140	-0.0292844
gpcrMAX	MTNR1A	Agonist	5080	-0.0292056
gpcrMAX	CHRM4	Agonist	108520	-0.0282134
gpcrMAX	CALCR	Agonist	10720	-0.0279494
gpcrMAX	HRH1	Agonist	86860	-0.0270452
Orphan MAX	GPR45	Agonist	76420	-0.0260315
gpcrMAX	CMKLR1	Antagonist	360580	-0.0250244
gpcrMAX	CCKBR	Agonist	205380	-0.024173
gpcrMAX	AGTR1	Agonist	112920	-0.0235728
gpcrMAX	GPR92	Agonist	33520	-0.0222726
gpcrMAX	MCHR2	Antagonist	56180	-0.021633
gpcrMAX	CALCRL-RAMP2	Antagonist	956700	-0.0214289
gpcrMAX	P2RY12	Agonist	15260	-0.0205958
Orphan MAX	GPR79	Agonist	26800	-0.0205573
gpcrMAX	NPY1R	Agonist	19780	-0.0201067
gpcrMAX	HRH3	Agonist	11840	-0.0197211
Orphan MAX	DARC	Agonist	7700	-0.0194206
Orphan MAX	GPR78	Agonist	8280	-0.0189573
gpcrMAX	MC3R	Agonist	3340	-0.0183959
Orphan MAX	GPR12	Agonist	6180	-0.0182685
Orphan MAX	GPR39	Agonist	86340	-0.0181105
gpcrMAX	GPR35	Agonist	38340	-0.0180524
gpcrMAX	GLP1R	Agonist	44700	-0.0180355
Orphan MAX	GPR152	Agonist	17160	-0.0174635
gpcrMAX	BDKRB1	Agonist	1580	-0.0171444
gpcrMAX	HTR5A	Antagonist	246800	-0.0170742
gpcrMAX	CHRM1	Agonist	325880	-0.0167023
Orphan MAX	OPN5	Agonist	58800	-0.0166813
Orphan MAX	GPR85	Agonist	270580	-0.0166806
gpcrMAX	PTGER2	Antagonist	13540	-0.0161663
Orphan MAX	MRGPRE	Agonist	34120	-0.0145848
gpcrMAX	EBI2	Agonist	66000	-0.0143111
gpcrMAX	HRH4	Agonist	88340	-0.0142547
gpcrMAX	OPRM1	Agonist	74720	-0.0140366
gpcrMAX	CXCR3	Antagonist	275780	-0.0138562
gpcrMAX	DRD2S	Agonist	42240	-0.0138442
gpcrMAX	MC1R	Agonist	3100	-0.0135222
gpcrMAX	GCGR	Agonist	131380	-0.0135208
gpcrMAX	LTB4R	Agonist	24920	-0.012905
gpcrMAX	OPRD1	Agonist	9620	-0.0123434
gpcrMAX	CCR5	Antagonist	266320	-0.0121373
gpcrMAX	GPR120	Agonist	8180	-0.0120813
gpcrMAX	CXCR2	Agonist	40220	-0.0119972
gpcrMAX	HTR1B	Agonist	58780	-0.0117217
gpcrMAX	CHRM3	Agonist	12580	-0.0110479
gpcrMAX	CNR1	Agonist	22380	-0.0109878
gpcrMAX	BDKRB2	Antagonist	386720	-0.0102611
gpcrMAX	HTR1A	Agonist	235700	-0.0101305
gpcrMAX	PTGER3	Antagonist	122220	-0.0100756
gpcrMAX	CRHR1	Antagonist	824260	-0.00978243
gpcrMAX	EDG1	Agonist	4680	-0.00944899
gpcrMAX	NPBWR2	Agonist	5360	-0.00927496
Orphan MAX	GPR84	Agonist	7940	-0.00904836
gpcrMAX	CX3CR1	Agonist	32200	-0.00891148
gpcrMAX	PPYR1	Agonist	6380	-0.00881868
gpcrMAX	KISS1R	Agonist	11180	-0.00852764
gpcrMAX	FPR1	Agonist	141920	-0.00840439
gpcrMAX	CCR10	Agonist	1980	-0.00832476
gpcrMAX	F2R	Agonist	5980	-0.00799206
Orphan MAX	GPR50	Agonist	159700	-0.00779721
gpcrMAX	CRTH2	Agonist	10780	-0.00768304
gpcrMAX	SSTR1	Agonist	1260	-0.0075188
gpcrMAX	C5AR1	Agonist	35880	-0.00719069
gpcrMAX	P2RY1	Agonist	28380	-0.0068
gpcrMAX	CCR9	Agonist	12120	-0.00675435
gpcrMAX	TACR2	Agonist	75820	-0.00671432
gpcrMAX	HTR5A	Agonist	49240	-0.00621304
gpcrMAX	CXCR5	Agonist	17340	-0.00616255
gpcrMAX	EDG7	Agonist	16280	-0.00592786
gpcrMAX	HCRTR1	Antagonist	348020	-0.00589205
gpcrMAX	BDKRB2	Agonist	50760	-0.00569398
gpcrMAX	CALCRL-RAMP3	Agonist	13100	-0.00549849
gpcrMAX	FPRL1	Agonist	35120	-0.00541184
gpcrMAX	TBXA2R	Agonist	44620	-0.0053644
Orphan MAX	MRGPRX4	Agonist	27140	-0.00531428
gpcrMAX	DRD5	Agonist	5540	-0.0050379
gpcrMAX	PTGER2	Agonist	2480	-0.00465116
gpcrMAX	SCTR	Agonist	59280	-0.00430766
gpcrMAX	SSTR3	Agonist	11580	-0.00423454
gpcrMAX	DRD4	Antagonist	9380	-0.003996
gpcrMAX	MC4R	Agonist	4440	-0.00387597
gpcrMAX	EDNRB	Agonist	4300	-0.00356753
gpcrMAX	CCR8	Agonist	4620	-0.0031014
gpcrMAX	GRPR	Agonist	14440	-0.00300666
gpcrMAX	MCHR2	Agonist	5260	-0.00293622
gpcrMAX	CRHR1	Agonist	99100	-0.00290179
gpcrMAX	HTR2A	Antagonist	240260	-0.00286206
gpcrMAX	CXCR1	Agonist	10500	-0.00279808
gpcrMAX	AGTRL1	Agonist	58200	-0.00270745
gpcrMAX	CALCRL-RAMP1	Agonist	9420	-0.00247001
gpcrMAX	EDG7	Antagonist	110280	-0.00246834
gpcrMAX	GPR1	Agonist	12020	-0.00237735
Orphan MAX	CCRL2	Agonist	2140	-0.002331
gpcrMAX	NMU1R	Agonist	22240	-0.00228711
gpcrMAX	KISS1R	Antagonist	47440	-0.00223323
gpcrMAX	SSTR2	Agonist	2020	-0.00210235
gpcrMAX	C3AR1	Agonist	13900	-0.00198463
gpcrMAX	PROKR2	Agonist	2820	-0.00191738
gpcrMAX	EDNRA	Agonist	1580	-0.00187196
gpcrMAX	GLP2R	Agonist	15740	-0.00172563
gpcrMAX	CALCR-RAMP3	Agonist	3800	-0.00163666
gpcrMAX	CHRM2	Agonist	9720	-0.00161947
gpcrMAX	P2RY4	Antagonist	133600	-0.00123714
gpcrMAX	PTHR2	Agonist	17380	-0.000839545
gpcrMAX	DRD2L	Agonist	19120	-0.00077101
gpcrMAX	TACR3	Agonist	24580	-0.000591301
gpcrMAX	VIPR2	Agonist	17720	-0.000380144
gpcrMAX	GALR1	Agonist	96920	-9.06249e-05
Orphan MAX	GPR176	Agonist	99640	-7.52653e-05
gpcrMAX	CMKLR1	Agonist	11420	7.70302e-05
gpcrMAX	CCR2	Agonist	4940	9.98552e-05
gpcrMAX	C5AR1	Antagonist	395180	0.000161117
gpcrMAX	TSHR(L)	Agonist	820	0.000324992
gpcrMAX	MLNR	Agonist	18380	0.000388145
gpcrMAX	TACR2	Antagonist	276200	0.000589161
gpcrMAX	PTHR1	Agonist	21800	0.000830327
gpcrMAX	VIPR1	Agonist	34120	0.000932708
gpcrMAX	PROKR1	Agonist	7560	0.0010582
gpcrMAX	PTGER3	Agonist	28140	0.0011837
Orphan MAX	GPR37L1	Agonist	2000	0.00125156
gpcrMAX	PTGFR	Agonist	820	0.00161551
gpcrMAX	HCRTR2	Agonist	2300	0.0022795
gpcrMAX	CXCR5	Antagonist	102100	0.00239539
gpcrMAX	CALCR-RAMP2	Agonist	4640	0.00253894
gpcrMAX	EDG3	Agonist	125040	0.00259294
gpcrMAX	CCR6	Agonist	29740	0.00261563
gpcrMAX	ADORA3	Agonist	14300	0.00263132
gpcrMAX	DRD1	Agonist	11360	0.00290236
gpcrMAX	CCR4	Agonist	36800	0.00290604
gpcrMAX	NPBWR1	Agonist	10600	0.003003
Orphan MAX	GPR37	Agonist	44000	0.00336355
Orphan MAX	GPR101	Agonist	19520	0.00346999
gpcrMAX	CCR5	Agonist	28720	0.00370749
gpcrMAX	OXER1	Antagonist	20840	0.0037232
gpcrMAX	NMBR	Agonist	6420	0.00397118
gpcrMAX	CRHR2	Agonist	26440	0.00400306
gpcrMAX	ADRB2	Agonist	4700	0.00412973
gpcrMAX	AVPR1A	Agonist	7520	0.00477832
gpcrMAX	CCR7	Agonist	146860	0.00483928
gpcrMAX	MCHR1	Agonist	3480	0.00530368
gpcrMAX	CXCR1	Antagonist	225560	0.00545142
gpcrMAX	CCKAR	Antagonist	62900	0.00545901
gpcrMAX	CCR1	Agonist	85820	0.00554602
gpcrMAX	MRGPRX1	Agonist	119160	0.00575148
gpcrMAX	HCRTR1	Agonist	3960	0.00576397
gpcrMAX	TACR1	Agonist	98140	0.0058691
gpcrMAX	ADCYAP1R1	Agonist	17780	0.00597707
gpcrMAX	OXTR	Agonist	12380	0.00599569
Orphan MAX	GHSR1b	Agonist	16000	0.00613111
gpcrMAX	HTR2A	Agonist	42540	0.00620389
gpcrMAX	P2RY6	Agonist	26860	0.00714974
gpcrMAX	SSTR3	Antagonist	86280	0.00752734
gpcrMAX	NPY2R	Agonist	35820	0.00763772
Orphan MAX	MRGPRD	Agonist	3860	0.0078329
gpcrMAX	OPRL1	Agonist	125320	0.00843517
gpcrMAX	ADRA1B	Agonist	17040	0.00879411
gpcrMAX	ADRA2C	Agonist	10920	0.0090505
gpcrMAX	MC3R	Antagonist	15200	0.00917431
gpcrMAX	CCKAR	Agonist	8900	0.00968147
gpcrMAX	HTR1F	Agonist	25400	0.0104119
gpcrMAX	P2RY11	Antagonist	54820	0.0105419
gpcrMAX	MC4R	Antagonist	21060	0.0109134
Orphan MAX	GPR107	Agonist	98120	0.0109471
gpcrMAX	GHSR	Agonist	42720	0.0109576
gpcrMAX	EDG5	Agonist	22700	0.0110655
gpcrMAX	P2RY4	Agonist	46400	0.0112762
gpcrMAX	NPSR1b	Agonist	5740	0.0118676
gpcrMAX	GLP2R	Antagonist	127080	0.0122667
gpcrMAX	HTR2C	Antagonist	486560	0.012716
gpcrMAX	NTSR1	Agonist	38180	0.0129559
gpcrMAX	SSTR5	Agonist	33060	0.0130004
Orphan MAX	GPR143	Agonist	10940	0.0136669
gpcrMAX	SCTR	Antagonist	584300	0.0138598
gpcrMAX	ADRA2B	Agonist	9880	0.0139373
gpcrMAX	FSHR	Agonist	12560	0.014877
gpcrMAX	CHRM3	Antagonist	52380	0.0157872
gpcrMAX	CALCR	Antagonist	47800	0.017094
gpcrMAX	EDG6	Agonist	56840	0.0173844
gpcrMAX	CRTH2	Antagonist	47480	0.0179866
gpcrMAX	PTHR1	Antagonist	840660	0.0179905
gpcrMAX	PTGER4	Agonist	14860	0.0184541
gpcrMAX	CRHR2	Antagonist	522900	0.0190492
gpcrMAX	P2RY11	Agonist	7400	0.0201926
gpcrMAX	CCR9	Antagonist	264720	0.02025
gpcrMAX	TRHR	Agonist	2840	0.0206573
gpcrMAX	MRGPRX2	Agonist	53500	0.0207951
gpcrMAX	MRGPRX1	Antagonist	404700	0.0210826
gpcrMAX	OXER1	Agonist	8880	0.0218131
gpcrMAX	AVPR2	Agonist	138260	0.0228043
gpcrMAX	CXCR7	Agonist	44760	0.0231564
gpcrMAX	MC5R	Agonist	14760	0.0235207
gpcrMAX	ADRA2B	Antagonist	30860	0.023701
gpcrMAX	CXCR6	Agonist	19520	0.0241265
gpcrMAX	LHCGR	Antagonist	20500	0.0251634
gpcrMAX	PROKR2	Antagonist	27300	0.0254364
gpcrMAX	GPR103	Agonist	3720	0.0263789
gpcrMAX	GPR109A	Agonist	144840	0.027148
Orphan MAX	GPR15	Agonist	1500	0.0273973
gpcrMAX	CCR8	Antagonist	184980	0.027886
Orphan MAX	GPR25	Agonist	25700	0.0282056
gpcrMAX	OPRK1	Agonist	3400	0.0284464
Orphan MAX	GPR17	Agonist	15600	0.0286845
gpcrMAX	LHCGR	Agonist	4200	0.0290951
gpcrMAX	AVPR2	Antagonist	326140	0.0297503
Orphan MAX	GPR83	Agonist	49600	0.0349504
gpcrMAX	C3AR1	Antagonist	469080	0.0357234
gpcrMAX	CALCRL-RAMP3	Antagonist	177360	0.0361219
Orphan MAX	GPR22	Agonist	9640	0.0371167
Orphan MAX	GPR18	Agonist	16280	0.0377689
gpcrMAX	CCR3	Agonist	36060	0.039367
gpcrMAX	GPR103	Antagonist	7980	0.0406147
gpcrMAX	CALCRL-RAMP2	Agonist	412740	0.040744
gpcrMAX	AGTR1	Antagonist	396720	0.0413096
Orphan MAX	GPR26	Agonist	11260	0.0413873
gpcrMAX	DRD4	Agonist	4680	0.0414277
gpcrMAX	GPR109B	Agonist	48000	0.0420251
Orphan MAX	GPR142	Agonist	26120	0.0428186
gpcrMAX	F2RL3	Antagonist	221220	0.0438755
gpcrMAX	FFAR1	Agonist	33740	0.0448189
gpcrMAX	TACR1	Antagonist	469080	0.0456993
gpcrMAX	VIPR1	Antagonist	219980	0.0466477
gpcrMAX	CCR7	Antagonist	828780	0.0470591
gpcrMAX	DRD2S	Antagonist	162860	0.047573
gpcrMAX	CALCRL-RAMP1	Antagonist	102320	0.0478785
gpcrMAX	ADCYAP1R1	Antagonist	266000	0.0478973
gpcrMAX	TSHR(L)	Antagonist	7000	0.0481139
Orphan MAX	GPR31	Agonist	1920	0.0491803
gpcrMAX	ADRA2A	Agonist	25740	0.0520869
gpcrMAX	CHRM4	Antagonist	221300	0.052587
gpcrMAX	MC5R	Antagonist	36720	0.0529872
gpcrMAX	HTR1E	Antagonist	14740	0.0538028
gpcrMAX	OPRM1	Antagonist	483240	0.0538927
Orphan MAX	BAI3	Agonist	11040	0.0546931
Orphan MAX	GPR135	Agonist	1760	0.0554723
gpcrMAX	ADRB1	Agonist	12180	0.0570521
gpcrMAX	F2R	Antagonist	116980	0.0582429
gpcrMAX	PRLHR	Agonist	11940	0.0584914
gpcrMAX	GRPR	Antagonist	255600	0.0597868
gpcrMAX	GPR119	Agonist	34140	0.0603006
Orphan MAX	GPR4	Agonist	92640	0.0621113
gpcrMAX	SSTR1	Antagonist	4340	0.0635572
gpcrMAX	CNR1	Antagonist	139720	0.0649403
gpcrMAX	GLP1R	Antagonist	325060	0.0663369
gpcrMAX	CHRM5	Agonist	263080	0.0698027
gpcrMAX	TBXA2R	Antagonist	194420	0.0720688
Orphan MAX	TAAR5	Agonist	19020	0.0723044
Orphan MAX	MRGPRF	Agonist	262980	0.0732454
Orphan MAX	GPR137	Agonist	4320	0.0732919
Orphan MAX	LGR5	Agonist	10680	0.0744467
gpcrMAX	CXCR2	Antagonist	147140	0.0757203
Orphan MAX	GPR157	Agonist	103620	0.0764875
gpcrMAX	AVPR1B	Agonist	11340	0.0774136
gpcrMAX	PTGIR	Agonist	25560	0.0774983
gpcrMAX	ADRB1	Antagonist	28900	0.0775841
gpcrMAX	FFAR1	Antagonist	59940	0.0778453
gpcrMAX	EDG4	Antagonist	33280	0.0781341
gpcrMAX	GPR1	Antagonist	207260	0.0783905
gpcrMAX	HTR1A	Antagonist	447980	0.0792192
gpcrMAX	DRD3	Agonist	82620	0.0797015
Orphan MAX	GPR146	Agonist	1140	0.0805687
Orphan MAX	GPR173	Agonist	3140	0.080895
Orphan MAX	GPR61	Agonist	7840	0.0810065
gpcrMAX	PTAFR	Agonist	104320	0.0811441
gpcrMAX	LTB4R	Antagonist	255400	0.0834666
gpcrMAX	NPY2R	Antagonist	417080	0.0842975
gpcrMAX	CXCR3	Agonist	100440	0.0844386
gpcrMAX	DRD5	Antagonist	38960	0.0848405
gpcrMAX	FPRL1	Antagonist	337060	0.0849501
gpcrMAX	P2RY2	Agonist	71460	0.085092
Orphan MAX	GPR32	Agonist	14780	0.0869645
gpcrMAX	BDKRB1	Antagonist	13340	0.0880144
Orphan MAX	GPR65	Agonist	3620	0.089541
gpcrMAX	GCGR	Antagonist	882520	0.089646
gpcrMAX	AVPR1A	Antagonist	111260	0.0928138
gpcrMAX	FSHR	Antagonist	48460	0.093978
gpcrMAX	CHRM2	Antagonist	104380	0.0956701
Orphan MAX	GPR55	Agonist	245980	0.0960577
gpcrMAX	CXCR4	Antagonist	20360	0.0965517
gpcrMAX	P2RY2	Antagonist	116580	0.0983325
Orphan MAX	GPR123	Agonist	166660	0.0991772
gpcrMAX	GALR1	Antagonist	665460	0.0998618
gpcrMAX	ADRA1B	Antagonist	100240	0.100221
gpcrMAX	FPR1	Antagonist	538680	0.100237
Orphan MAX	GPR3	Agonist	67640	0.101135
gpcrMAX	PTHR2	Antagonist	419160	0.104305
Orphan MAX	GPR161	Agonist	2300	0.104442
gpcrMAX	VIPR2	Antagonist	599900	0.104646
Orphan MAX	GPR162	Agonist	4240	0.10705
gpcrMAX	UTR2	Antagonist	33820	0.113179
Orphan MAX	GPR139	Agonist	54640	0.115444
gpcrMAX	GPR120	Antagonist	17900	0.11599
gpcrMAX	HTR1F	Antagonist	62440	0.116898
gpcrMAX	CXCR7	Antagonist	259740	0.117399
gpcrMAX	CX3CR1	Antagonist	456720	0.118266
gpcrMAX	GALR2	Antagonist	322820	0.118392
gpcrMAX	RXFP3	Antagonist	23420	0.128347
gpcrMAX	HTR1B	Antagonist	123480	0.128402
gpcrMAX	BRS3	Antagonist	393360	0.129019
gpcrMAX	EBI2	Antagonist	616480	0.130358
gpcrMAX	MTNR1A	Antagonist	12480	0.130624
gpcrMAX	CCKBR	Antagonist	576480	0.133505
gpcrMAX	EDG6	Antagonist	93800	0.134431
gpcrMAX	GPR92	Antagonist	112740	0.139475
gpcrMAX	GIPR	Antagonist	8300	0.143659
Orphan MAX	GPR149	Agonist	3180	0.143885
Orphan MAX	GPR6	Agonist	2440	0.14554
gpcrMAX	HRH1	Antagonist	204060	0.147485
gpcrMAX	ADRB2	Antagonist	62560	0.148798
gpcrMAX	EDG4	Agonist	20440	0.151918
Orphan MAX	OXGR1	Agonist	13420	0.154657
gpcrMAX	GPR35	Antagonist	158280	0.157935
gpcrMAX	GPR109A	Antagonist	321520	0.162357
Orphan MAX	GPR150	Agonist	65060	0.16595
Orphan MAX	P2RY8	Agonist	140300	0.168217
Orphan MAX	GPR148	Agonist	10960	0.172193
gpcrMAX	HRH2	Antagonist	94920	0.188391
gpcrMAX	F2RL1	Antagonist	495500	0.192598
Orphan MAX	LGR6	Agonist	960	0.207547
Orphan MAX	GPR141	Agonist	2620	0.215777
gpcrMAX	C5L2	Agonist	76400	0.219341
gpcrMAX	MC1R	Antagonist	8920	0.222449
gpcrMAX	GPR119	Antagonist	50660	0.263542
gpcrMAX	OPRL1	Antagonist	184720	0.265784
Orphan MAX	GPR27	Agonist	20420	0.274657
Orphan MAX	GPR132	Agonist	146780	0.328777
