# Supplementary material for: Stimulation of insulin secretion induced by low 4-cresol dose involves the RPS6KA3 signalling pathway
Source: PLoS One. 2024 Oct 24;19(10):e0310370. doi: 10.1371/journal.pone.0310370 (PMC11500888; doi:10.1371/journal.pone.0310370)
Supplement: S2 Table — (XLSX) [file pone.0310370.s002.xlsx]

## Sheet: Discoverex_JJN002-01-p-00001_Da
S2 Table. Details of the 468 kinases tested in the KINOMEscan interaction assays and percentage of binding inhibition to the proteins by 4-cresol (10μM)
Target	Entrez Gene Symbol	% Binding Inhibition
AAK1	AAK1	0
ABL1(E255K)-phosphorylated	ABL1	15
ABL1(F317I)-nonphosphorylated	ABL1	0
ABL1(F317I)-phosphorylated	ABL1	3
ABL1(F317L)-nonphosphorylated	ABL1	0
ABL1(F317L)-phosphorylated	ABL1	0
ABL1(H396P)-nonphosphorylated	ABL1	3
ABL1(H396P)-phosphorylated	ABL1	13
ABL1(M351T)-phosphorylated	ABL1	0
ABL1(Q252H)-nonphosphorylated	ABL1	24
ABL1(Q252H)-phosphorylated	ABL1	12
ABL1(T315I)-nonphosphorylated	ABL1	0
ABL1(T315I)-phosphorylated	ABL1	1
ABL1(Y253F)-phosphorylated	ABL1	38
ABL1-nonphosphorylated	ABL1	4
ABL1-phosphorylated	ABL1	17
ABL2	ABL2	14
ACVR1	ACVR1	0
ACVR1B	ACVR1B	4
ACVR2A	ACVR2A	0
ACVR2B	ACVR2B	1
ACVRL1	ACVRL1	18
ADCK3	CABC1	0
ADCK4	ADCK4	0
AKT1	AKT1	0
AKT2	AKT2	2
AKT3	AKT3	0
ALK	ALK	3
ALK(C1156Y)	ALK	0
ALK(L1196M)	ALK	5
AMPK-alpha1	PRKAA1	0
AMPK-alpha2	PRKAA2	28
ANKK1	ANKK1	0
ARK5	NUAK1	13
ASK1	MAP3K5	9
ASK2	MAP3K6	13
AURKA	AURKA	0
AURKB	AURKB	0
AURKC	AURKC	0
AXL	AXL	0
BIKE	BMP2K	12
BLK	BLK	0
BMPR1A	BMPR1A	0
BMPR1B	BMPR1B	6
BMPR2	BMPR2	0
BMX	BMX	0
BRAF	BRAF	5
BRAF(V600E)	BRAF	0
BRK	PTK6	0
BRSK1	BRSK1	0
BRSK2	BRSK2	0
BTK	BTK	6
BUB1	BUB1	0
CAMK1	CAMK1	0
CAMK1B	PNCK	5
CAMK1D	CAMK1D	0
CAMK1G	CAMK1G	0
CAMK2A	CAMK2A	2
CAMK2B	CAMK2B	0
CAMK2D	CAMK2D	12
CAMK2G	CAMK2G	0
CAMK4	CAMK4	11
CAMKK1	CAMKK1	0
CAMKK2	CAMKK2	3
CASK	CASK	0
CDC2L1	CDK11B	3
CDC2L2	CDC2L2	13
CDC2L5	CDK13	0
CDK11	CDK19	0
CDK2	CDK2	0
CDK3	CDK3	3
CDK4	CDK4	0
CDK4-cyclinD1	CDK4	6
CDK4-cyclinD3	CDK4	0
CDK5	CDK5	3
CDK7	CDK7	0
CDK8	CDK8	2
CDK9	CDK9	4
CDKL1	CDKL1	11
CDKL2	CDKL2	0
CDKL3	CDKL3	0
CDKL5	CDKL5	5
CHEK1	CHEK1	0
CHEK2	CHEK2	0
CIT	CIT	0
CLK1	CLK1	0
CLK2	CLK2	10
CLK3	CLK3	9
CLK4	CLK4	8
CSF1R	CSF1R	16
CSF1R-autoinhibited	CSF1R	0
CSK	CSK	5
CSNK1A1	CSNK1A1	0
CSNK1A1L	CSNK1A1L	0
CSNK1D	CSNK1D	1
CSNK1E	CSNK1E	0
CSNK1G1	CSNK1G1	6
CSNK1G2	CSNK1G2	0
CSNK1G3	CSNK1G3	0
CSNK2A1	CSNK2A1	1
CSNK2A2	CSNK2A2	0
CTK	MATK	2
DAPK1	DAPK1	0
DAPK2	DAPK2	8
DAPK3	DAPK3	0
DCAMKL1	DCLK1	6
DCAMKL2	DCLK2	5
DCAMKL3	DCLK3	21
DDR1	DDR1	2
DDR2	DDR2	0
DLK	MAP3K12	0
DMPK	DMPK	0
DMPK2	CDC42BPG	0
DRAK1	STK17A	0
DRAK2	STK17B	5
DYRK1A	DYRK1A	2
DYRK1B	DYRK1B	27
DYRK2	DYRK2	1
EGFR	EGFR	16
EGFR(E746-A750del)	EGFR	11
EGFR(G719C)	EGFR	1
EGFR(G719S)	EGFR	2
EGFR(L747-E749del, A750P)	EGFR	6
EGFR(L747-S752del, P753S)	EGFR	15
EGFR(L747-T751del,Sins)	EGFR	0
EGFR(L858R)	EGFR	4
EGFR(L858R,T790M)	EGFR	0
EGFR(L861Q)	EGFR	0
EGFR(S752-I759del)	EGFR	0
EGFR(T790M)	EGFR	0
EIF2AK1	EIF2AK1	0
EPHA1	EPHA1	0
EPHA2	EPHA2	1
EPHA3	EPHA3	0
EPHA4	EPHA4	37
EPHA5	EPHA5	4
EPHA6	EPHA6	12
EPHA7	EPHA7	4
EPHA8	EPHA8	11
EPHB1	EPHB1	10
EPHB2	EPHB2	0
EPHB3	EPHB3	3
EPHB4	EPHB4	10
EPHB6	EPHB6	38
ERBB2	ERBB2	23
ERBB3	ERBB3	0
ERBB4	ERBB4	2
ERK1	MAPK3	0
ERK2	MAPK1	3
ERK3	MAPK6	3
ERK4	MAPK4	21
ERK5	MAPK7	16
ERK8	MAPK15	0
ERN1	ERN1	25
FAK	PTK2	13
FER	FER	9
FES	FES	2
FGFR1	FGFR1	0
FGFR2	FGFR2	4
FGFR3	FGFR3	2
FGFR3(G697C)	FGFR3	0
FGFR4	FGFR4	8
FGR	FGR	4
FLT1	FLT1	2
FLT3	FLT3	0
FLT3(D835H)	FLT3	4
FLT3(D835V)	FLT3	27
FLT3(D835Y)	FLT3	7
FLT3(ITD)	FLT3	2
FLT3(ITD,D835V)	FLT3	12
FLT3(ITD,F691L)	FLT3	16
FLT3(K663Q)	FLT3	8
FLT3(N841I)	FLT3	6
FLT3(R834Q)	FLT3	18
FLT3-autoinhibited	FLT3	0
FLT4	FLT4	4
FRK	FRK	0
FYN	FYN	0
GAK	GAK	4
GCN2(Kin.Dom.2,S808G)	EIF2AK4	65
GRK1	GRK1	9
GRK2	ADRBK1	10
GRK3	ADRBK2	10
GRK4	GRK4	0
GRK7	GRK7	0
GSK3A	GSK3A	0
GSK3B	GSK3B	1
HASPIN	GSG2	37
HCK	HCK	0
HIPK1	HIPK1	49
HIPK2	HIPK2	0
HIPK3	HIPK3	4
HIPK4	HIPK4	0
HPK1	MAP4K1	0
HUNK	HUNK	21
ICK	ICK	0
IGF1R	IGF1R	0
IKK-alpha	CHUK	7
IKK-beta	IKBKB	16
IKK-epsilon	IKBKE	13
INSR	INSR	0
INSRR	INSRR	0
IRAK1	IRAK1	0
IRAK3	IRAK3	0
IRAK4	IRAK4	4
ITK	ITK	15
JAK1(JH1domain-catalytic)	JAK1	3
JAK1(JH2domain-pseudokinase)	JAK1	40
JAK2(JH1domain-catalytic)	JAK2	5
JAK3(JH1domain-catalytic)	JAK3	8
JNK1	MAPK8	4
JNK2	MAPK9	9
JNK3	MAPK10	10
KIT	KIT	7
KIT(A829P)	KIT	28
KIT(D816H)	KIT	1
KIT(D816V)	KIT	3
KIT(L576P)	KIT	7
KIT(V559D)	KIT	0
KIT(V559D,T670I)	KIT	1
KIT(V559D,V654A)	KIT	0
KIT-autoinhibited	KIT	0
LATS1	LATS1	1
LATS2	LATS2	0
LCK	LCK	8
LIMK1	LIMK1	0
LIMK2	LIMK2	3
LKB1	STK11	13
LOK	STK10	0
LRRK2	LRRK2	0
LRRK2(G2019S)	LRRK2	0
LTK	LTK	13
LYN	LYN	0
LZK	MAP3K13	18
MAK	MAK	15
MAP3K1	MAP3K1	1
MAP3K15	MAP3K15	0
MAP3K2	MAP3K2	5
MAP3K3	MAP3K3	0
MAP3K4	MAP3K4	0
MAP4K2	MAP4K2	3
MAP4K3	MAP4K3	0
MAP4K4	MAP4K4	0
MAP4K5	MAP4K5	0
MAPKAPK2	MAPKAPK2	21
MAPKAPK5	MAPKAPK5	2
MARK1	MARK1	0
MARK2	MARK2	0
MARK3	MARK3	10
MARK4	MARK4	0
MAST1	MAST1	28
MEK1	MAP2K1	16
MEK2	MAP2K2	8
MEK3	MAP2K3	0
MEK4	MAP2K4	8
MEK5	MAP2K5	0
MEK6	MAP2K6	0
MELK	MELK	0
MERTK	MERTK	1
MET	MET	1
MET(M1250T)	MET	0
MET(Y1235D)	MET	0
MINK	MINK1	0
MKK7	MAP2K7	9
MKNK1	MKNK1	5
MKNK2	MKNK2	4
MLCK	MYLK3	14
MLK1	MAP3K9	0
MLK2	MAP3K10	0
MLK3	MAP3K11	12
MRCKA	CDC42BPA	0
MRCKB	CDC42BPB	0
MST1	STK4	0
MST1R	MST1R	23
MST2	STK3	15
MST3	STK24	3
MST4	MST4	0
MTOR	MTOR	0
MUSK	MUSK	14
MYLK	MYLK	15
MYLK2	MYLK2	3
MYLK4	MYLK4	0
MYO3A	MYO3A	7
MYO3B	MYO3B	0
NDR1	STK38	0
NDR2	STK38L	0
NEK1	NEK1	0
NEK10	NEK10	0
NEK11	NEK11	0
NEK2	NEK2	16
NEK3	NEK3	5
NEK4	NEK4	0
NEK5	NEK5	0
NEK6	NEK6	0
NEK7	NEK7	1
NEK9	NEK9	0
NIK	MAP3K14	0
NIM1	MGC42105	0
NLK	NLK	0
OSR1	OXSR1	4
p38-alpha	MAPK14	0
p38-beta	MAPK11	0
p38-delta	MAPK13	5
p38-gamma	MAPK12	12
PAK1	PAK1	0
PAK2	PAK2	0
PAK3	PAK3	0
PAK4	PAK4	2
PAK6	PAK6	8
PAK7	PAK7	15
PCTK1	CDK16	1
PCTK2	CDK17	6
PCTK3	CDK18	30
PDGFRA	PDGFRA	0
PDGFRB	PDGFRB	1
PDPK1	PDPK1	14
PFCDPK1(P.falciparum)	CDPK1	9
PFPK5(P.falciparum)	MAL13P1.279	0
PFTAIRE2	CDK15	13
PFTK1	CDK14	25
PHKG1	PHKG1	0
PHKG2	PHKG2	5
PIK3C2B	PIK3C2B	0
PIK3C2G	PIK3C2G	0
PIK3CA	PIK3CA	3
PIK3CA(C420R)	PIK3CA	0
PIK3CA(E542K)	PIK3CA	0
PIK3CA(E545A)	PIK3CA	0
PIK3CA(E545K)	PIK3CA	7
PIK3CA(H1047L)	PIK3CA	0
PIK3CA(H1047Y)	PIK3CA	23
PIK3CA(I800L)	PIK3CA	7
PIK3CA(M1043I)	PIK3CA	9
PIK3CA(Q546K)	PIK3CA	2
PIK3CB	PIK3CB	0
PIK3CD	PIK3CD	0
PIK3CG	PIK3CG	11
PIK4CB	PI4KB	0
PIKFYVE	PIKFYVE	18
PIM1	PIM1	0
PIM2	PIM2	0
PIM3	PIM3	0
PIP5K1A	PIP5K1A	20
PIP5K1C	PIP5K1C	26
PIP5K2B	PIP4K2B	0
PIP5K2C	PIP4K2C	0
PKAC-alpha	PRKACA	7
PKAC-beta	PRKACB	0
PKMYT1	PKMYT1	0
PKN1	PKN1	4
PKN2	PKN2	0
PKNB(M.tuberculosis)	pknB	0
PLK1	PLK1	2
PLK2	PLK2	5
PLK3	PLK3	10
PLK4	PLK4	3
PRKCD	PRKCD	2
PRKCE	PRKCE	26
PRKCH	PRKCH	0
PRKCI	PRKCI	61
PRKCQ	PRKCQ	5
PRKD1	PRKD1	0
PRKD2	PRKD2	11
PRKD3	PRKD3	9
PRKG1	PRKG1	0
PRKG2	PRKG2	9
PRKR	EIF2AK2	0
PRKX	PRKX	1
PRP4	PRPF4B	0
PYK2	PTK2B	0
QSK	KIAA0999	2
RAF1	RAF1	0
RET	RET	0
RET(M918T)	RET	5
RET(V804L)	RET	1
RET(V804M)	RET	6
RIOK1	RIOK1	0
RIOK2	RIOK2	0
RIOK3	RIOK3	6
RIPK1	RIPK1	0
RIPK2	RIPK2	0
RIPK4	RIPK4	1
RIPK5	DSTYK	13
ROCK1	ROCK1	12
ROCK2	ROCK2	1
ROS1	ROS1	11
RPS6KA4(Kin.Dom.1-N-terminal)	RPS6KA4	0
RPS6KA4(Kin.Dom.2-C-terminal)	RPS6KA4	4
RPS6KA5(Kin.Dom.1-N-terminal)	RPS6KA5	0
RPS6KA5(Kin.Dom.2-C-terminal)	RPS6KA5	0
RSK1(Kin.Dom.1-N-terminal)	RPS6KA1	4
RSK1(Kin.Dom.2-C-terminal)	RPS6KA1	1
RSK2(Kin.Dom.1-N-terminal)	RPS6KA3	11
RSK2(Kin.Dom.2-C-terminal)	RPS6KA3	66
RSK3(Kin.Dom.1-N-terminal)	RPS6KA2	3
RSK3(Kin.Dom.2-C-terminal)	RPS6KA2	0
RSK4(Kin.Dom.1-N-terminal)	RPS6KA6	0
RSK4(Kin.Dom.2-C-terminal)	RPS6KA6	0
S6K1	RPS6KB1	0
SBK1	SBK1	9
SGK	SGK1	3
SgK110	SgK110	8
SGK2	SGK2	2
SGK3	SGK3	0
SIK	SIK1	10
SIK2	SIK2	0
SLK	SLK	6
SNARK	NUAK2	0
SNRK	SNRK	25
SRC	SRC	0
SRMS	SRMS	8
SRPK1	SRPK1	0
SRPK2	SRPK2	2
SRPK3	SRPK3	0
STK16	STK16	4
STK33	STK33	0
STK35	STK35	0
STK36	STK36	0
STK39	STK39	10
SYK	SYK	6
TAK1	MAP3K7	0
TAOK1	TAOK1	4
TAOK2	TAOK2	1
TAOK3	TAOK3	0
TBK1	TBK1	9
TEC	TEC	9
TESK1	TESK1	0
TGFBR1	TGFBR1	0
TGFBR2	TGFBR2	13
TIE1	TIE1	0
TIE2	TEK	6
TLK1	TLK1	15
TLK2	TLK2	0
TNIK	TNIK	26
TNK1	TNK1	91.2
TNK2	TNK2	4
TNNI3K	TNNI3K	0
TRKA	NTRK1	0
TRKB	NTRK2	2
TRKC	NTRK3	9
TRPM6	TRPM6	0
TSSK1B	TSSK1B	0
TSSK3	TSSK3	0
TTK	TTK	0
TXK	TXK	0
TYK2(JH1domain-catalytic)	TYK2	4
TYK2(JH2domain-pseudokinase)	TYK2	0
TYRO3	TYRO3	8
ULK1	ULK1	17
ULK2	ULK2	3
ULK3	ULK3	38
VEGFR2	KDR	4
VPS34	PIK3C3	0
VRK2	VRK2	2
WEE1	WEE1	10
WEE2	WEE2	2
WNK1	WNK1	0
WNK2	WNK2	11
WNK3	WNK3	9
WNK4	WNK4	10
YANK1	STK32A	0
YANK2	STK32B	0
YANK3	STK32C	0
YES	YES1	9
YSK1	STK25	0
YSK4	MAP3K19	16
ZAK	ZAK	0
ZAP70	ZAP70	0
